# Supplementary material for: Biventricular Takotsubo syndrome complicated with cardiogenic shock and ventricular septal rupture: a case report
Source: Eur Heart J Case Rep. 2024 Mar 22;8(4):ytae154. doi: 10.1093/ehjcr/ytae154 (PMC10996925; doi:10.1093/ehjcr/ytae154)
Supplement: ytae154_Supplementary_Data [file ytae154_supplementary_data.zip]

Archive with 2 entries (2 files):
- Supplemental figure 1.pdf
- supplvideo1.mp4
